# Supplementary material for: Not a Quiet Place: Understanding Noise Level in a Newborn Intensive Care Unit (NICU) and Its Relation with Newborn’s Vital Parameters, a Pilot Feasibility Study
Source: Children (Basel). 2025 Jun 11;12(6):757. doi: 10.3390/children12060757 (PMC12191224; doi:10.3390/children12060757)
Supplement: Supplementary file 1 [file children-12-00757-s001.zip]

Archive with 1 entries (1 files):
- children-3647002-supplementary.pdf
